# Supplementary material for: Self-assembled multifunctional neural probes for precise integration of optogenetics and electrophysiology
Source: Nat Commun. 2021 Oct 7;12:5871. doi: 10.1038/s41467-021-26168-0 (PMC8497603; doi:10.1038/s41467-021-26168-0)
Supplement: Supplementary file 3 — Source Data [file 41467_2021_26168_MOESM3_ESM.xlsx]

## Sheet: Fig 2b
EYFP	M1						M2						M3						M4
Slice	S1	S2	S3	S4	S5		S1	S2	S3	S4	S5		S1	S2	S3	S4	S5		S1	S2	S3	S4	S5
	36	12	32	23	80		21	13	9	15	19		157	76	58	16	93		44	40	95	42	41
	16	63	11	66	20		32	34	14	29	26		61	52	19	127	72		81	91	80	17	54
	13	43	44	10	51		29	135	30	18	66		13	72	57	36	102		59	74	170	43	157
	28	65	54	29	79		150	42	36	13	23		22	49	31	58	225		29	38	64	86	10
	41	68	28	81	120		38	43	14	14	191		71	22	28	156	50		22	115	13	75	14
	36	44	13	60	142		89	8	264	142	20		56	74	38	45	78		71	74	21	41	8
	47	24	46	38	65		39	65	66	110	16		98	51	120	82	74		73	26	39	71	13
	58	35	69	64	92		142	26	45	29	13		67	88	50	48	27		6	20	22	26	23
	72	60	26	94	65		77	29	29	47	98		50	11	83	83	46		92	112	71	79	26
	45	64	101	9	61		43	13	31	26	53		44	56	99	124	29		118	117	276	80	52
	70	48	71	84	80		57	49	138	44	101		93	19	123	23	68		173	118	70	77	35
	73	54	30	82	92		64	33	22	51	31		123	35	79	86	92		151	188	46	111	60
	112	48	29	80			68	93	331	45	74		78	38	31	68	35		183	133	18	136	96
	88	71	23	19			12			135	70		50	57	67	151	80		137	203	14	74	30
	87	39	106	51			73			65	14		46	145	74	99	100		124	16	169	106	63
	95	25	43	70			121			95	88		75	22	74	76	130		46	136	78	144	72
	71	44	70				27			82	95		27	62	56	84	72			103	83	70
	144		59										67	100	84	102	72			53	109	135
	105		43										53	111	89	87	69			120	121	62
	71												152	85	35	107	118			89	53	108
	116													22		183	123			98	172	95
	71													114						70	130	102
	16													74						87	23
	33													21						163
Mean	57.4545						60.4156						73.1132						80.8317
Mean	67.953755.3
SD	9.48048
mCherry	M1						M2						M3						M4
Slice	S1	S2	S3	S4	S5		S1	S2	S3	S4	S5		S1	S2	S3	S4	S5		S1	S2	S3	S4	S5
	155	56	139	88	15		89	33	42	42	9		38	29	25	14	12		138	36	42	12	30
	21	38	205	80	128		7	69	16	84	19		52	28	47	64	128		147	30	82	20	26
	10	39	172	75	156		8	24	57	59	43		52	45	123	35	148		112	37	11	41	111
	39	19	177	54	98		56	35	46	58	77		14	51	13	13	19		134	27	53	37	57
	27	21	65	73	92		22	34	101	26	30		102	34	30	24	8		156	98	9	38	135
	13	15	199	39	22		40	72	49	48	42		19	44	46	12	12		192	40	62	65	30
	5	10	23	92	22		73	49	60	242	327		38	56	26	21	8		191	77	30	48	15
	5	9	86	65	129		41	19					44	78	156	40	35		11	81	36	38	22
	106	9	21	62	12		24	19					129	44	29	64	91		21	58	39	39	224
	76	6	54	43	58		22						83	76	28	77	83		229			106	37
	62	97	60	33	42								12	28	47	167	66					48	63
	36	84	34	32	85								16	213	73	95	54					16	43
	19	160	27	49	33								121	17	36	49	55						63
	261	139	51	13	17								41	12	149	46	83						15
			8	10	7								48	36	66		64						11
			12	61	50									60	30								13
			28	34	36									33	22
			23	16	18									45	25
			55	11	19									25
			42	94	58
			5	125	11
			8	131	73
			42	115
			27
			57
			66
			57
			84
			44
			65
			91
Mean	59.0385						55.325						53.3457						63.9643
Mean	57.9184
SD	4.04484

## Sheet: Fig 3d
	2 mW/mm2_unit_1						2 mW/mm2_unit_2						2 mW/mm2_unit_3						2 mW/mm2_unit_4
Bin	First_laser	Second_laser	Third_laser	Fourth_laser	Mean	SD	First_laser	Second_laser	Third_laser	Fourth_laser	Mean	SD	First_laser	Second_laser	Third_laser	Fourth_laser	Mean	SD	First_laser	Second_laser	Third_laser	Fourth_laser	Mean	SD
1	6	0	6	8	5	3	0	2	0	2	1	1	4	6	2	4	4	1.41421	20	10	18	20	17	4.12311
2	2	8	4	6	5	2.23607	2	2	2	0	1.5	0.866025	6	0	0	4	2.5	2.59808	14	16	16	18	16	1.41421
3	8	4	2	2	4	2.44949	4	2	0	0	1.5	1.65831	4	4	0	4	3	1.73205	20	16	14	24	18.5	3.84057
4	6	2	0	6	3.5	2.59808	0	2	0	0	0.5	0.866025	2	2	0	2	1.5	0.866025	18	18	16	14	16.5	1.65831
5	2	2	0	4	2	1.41421	0	0	0	0	0	0	2	2	4	8	4	2.44949	14	20	16	14	16	2.44949
6	12	0	0	2	3.5	4.97494	4	0	0	2	1.5	1.65831	2	0	0	4	1.5	1.65831	22	10	18	20	17.5	4.55522
7	0	2	0	2	1	1	0	2	0	0	0.5	0.866025	2	0	2	2	1.5	0.866025	22	12	18	16	17	3.60555
8	2	2	2	6	3	1.73205	0	0	2	0	0.5	0.866025	2	0	8	6	4	3.16228	16	14	16	14	15	1
9	6	4	2	6	4.5	1.65831	0	0	0	0	0	0	4	2	2	2	2.5	0.866025	18	20	16	18	18	1.41421
10	2	4	0	8	3.5	2.95804	4	0	2	0	1.5	1.65831	0	4	4	0	2	2	18	18	12	16	16	2.44949
11	0	4	2	0	1.5	1.65831	2	0	0	4	1.5	1.65831	6	2	0	2	2.5	2.17945	22	22	18	16	19.5	2.59808
12	2	2	4	2	2.5	0.866025	0	0	0	0	0	0	8	2	0	4	3.5	2.95804	14	14	16	18	15.5	1.65831
13	2	0	2	0	1	1	4	0	0	6	2.5	2.59808	8	2	0	0	2.5	3.27872	20	16	16	20	18	2
14	0	0	0	4	1	1.73205	2	0	0	2	1	1	0	0	6	2	2	2.44949	18	12	16	20	16.5	2.95804
15	0	0	4	2	1.5	1.65831	0	2	2	0	1	1	0	0	4	0	1	1.73205	20	16	16	16	17	1.73205
16	2	4	4	4	3.5	0.866025	0	0	0	0	0	0	2	6	2	6	4	2	18	16	14	12	15	2.23607
17	0	0	4	6	2.5	2.59808	2	0	4	2	2	1.41421	2	0	6	0	2	2.44949	14	12	18	16	15	2.23607
18	2	0	0	2	1	1	0	0	0	0	0	0	0	2	0	4	1.5	1.65831	12	14	16	18	15	2.23607
19	0	0	0	0	0	0	0	0	0	2	0.5	0.866025	4	2	8	2	4	2.44949	16	18	14	12	15	2.23607
20	4	2	0	4	2.5	1.65831	0	2	0	0	0.5	0.866025	0	0	2	6	2	2.44949	16	20	14	14	16	2.44949
21	0	0	0	0	0	0	0	0	0	0	0	0	2	2	0	0	1	1	6	6	8	6	6.5	0.866025
22	0	0	0	0	0	0	0	0	0	0	0	0	0	0	2	0	0.5	0.866025	12	8	12	8	10	2
23	0	0	0	0	0	0	0	2	0	0	0.5	0.866025	0	0	0	0	0	0	10	10	6	8	8.5	1.65831
24	0	0	0	0	0	0	2	0	0	0	0.5	0.866025	0	0	0	0	0	0	12	6	10	12	10	2.44949
25	0	0	0	0	0	0	0	0	0	0	0	0	0	0	2	0	0.5	0.866025	12	10	10	14	11.5	1.65831
26	0	0	0	0	0	0	0	0	2	0	0.5	0.866025	0	0	2	0	0.5	0.866025	20	8	14	12	13.5	4.33013
27	0	0	0	0	0	0	0	0	0	0	0	0	0	2	0	0	0.5	0.866025	16	12	16	8	13	3.31662
28	0	0	0	0	0	0	0	0	0	0	0	0	2	0	0	0	0.5	0.866025	14	6	18	10	12	4.47214
29	0	0	0	0	0	0	0	0	0	0	0	0	0	0	0	0	0	0	10	10	12	6	9.5	2.17945
30	0	2	2	0	1	1	2	0	0	0	0.5	0.866025	0	2	0	0	0.5	0.866025	12	10	12	10	11	1
31	0	0	0	0	0	0	2	0	0	0	0.5	0.866025	0	0	0	0	0	0	12	10	12	6	10	2.44949
32	0	0	0	0	0	0	0	2	0	0	0.5	0.866025	0	2	0	0	0.5	0.866025	10	10	12	16	12	2.44949
33	0	0	0	0	0	0	0	0	0	0	0	0	0	0	0	0	0	0	12	10	10	12	11	1
34	0	0	2	0	0.5	0.866025	0	0	0	0	0	0	0	0	0	0	0	0	12	12	12	12	12	0
35	0	0	0	0	0	0	0	0	0	0	0	0	0	0	0	0	0	0	12	10	8	14	11	2.23607
36	0	0	0	0	0	0	0	0	0	0	0	0	0	0	0	0	0	0	10	10	18	14	13	3.31662
37	0	0	0	0	0	0	0	0	0	0	0	0	0	0	0	0	0	0	8	16	18	10	13	4.12311
38	0	0	0	0	0	0	2	0	0	0	0.5	0.866025	0	2	0	2	1	1	12	14	10	18	13.5	2.95804
39	0	0	0	2	0.5	0.866025	0	0	0	0	0	0	0	2	0	2	1	1	10	18	18	10	14	4
40	0	0	0	0	0	0	0	0	2	0	0.5	0.866025	0	2	0	0	0.5	0.866025	18	12	12	12	13.5	2.59808
41	2	0	4	2	2	1.41421	0	0	0	0	0	0	2	4	2	2	2.5	0.866025	28	22	30	28	27	3
42	0	4	4	10	4.5	3.57071	4	0	0	0	1	1.73205	2	4	6	4	4	1.41421	20	18	22	28	22	3.74166
43	2	0	0	6	2	2.44949	2	0	0	0	0.5	0.866025	4	4	0	2	2.5	1.65831	16	24	28	18	21.5	4.7697
44	0	0	2	2	1	1	2	0	0	0	0.5	0.866025	2	2	0	4	2	1.41421	20	20	16	24	20	2.82843
45	2	0	6	0	2	2.44949	2	0	2	0	1	1	6	0	0	8	3.5	3.57071	26	18	18	20	20.5	3.27872
46	6	0	2	4	3	2.23607	0	0	0	0	0	0	4	4	2	8	4.5	2.17945	16	18	16	18	17	1
47	2	0	0	4	1.5	1.65831	4	0	0	0	1	1.73205	0	2	0	4	1.5	1.65831	18	16	18	20	18	1.41421
48	0	0	2	4	1.5	1.65831	2	0	0	0	0.5	0.866025	4	4	4	2	3.5	0.866025	18	18	16	20	18	1.41421
49	8	2	4	2	4	2.44949	0	2	0	2	1	1	2	2	10	2	4	3.4641	20	14	16	20	17.5	2.59808
50	2	2	0	2	1.5	0.866025	0	2	0	0	0.5	0.866025	12	0	0	2	3.5	4.97494	16	14	20	18	17	2.23607
51	2	2	2	4	2.5	0.866025	0	2	0	0	0.5	0.866025	6	8	2	4	5	2.23607	20	14	16	22	18	3.16228
52	8	4	4	0	4	2.82843	0	0	0	0	0	0	4	0	6	2	3	2.23607	12	16	22	14	16	3.74166
53	2	4	8	0	3.5	2.95804	6	2	2	0	2.5	2.17945	0	8	4	0	3	3.31662	16	18	14	14	15.5	1.65831
54	2	6	4	4	4	1.41421	6	0	4	2	3	2.23607	0	0	2	6	2	2.44949	14	18	16	18	16.5	1.65831
55	0	0	0	0	0	0	0	2	2	0	1	1	2	2	0	6	2.5	2.17945	14	16	18	12	15	2.23607
56	0	8	2	4	3.5	2.95804	0	0	2	0	0.5	0.866025	2	2	2	6	3	1.73205	14	12	20	18	16	3.16228
57	2	2	6	0	2.5	2.17945	0	2	2	0	1	1	2	8	4	0	3.5	2.95804	22	16	16	18	18	2.44949
58	2	4	4	4	3.5	0.866025	0	0	0	0	0	0	6	2	8	6	5.5	2.17945	16	10	16	18	15	3
59	4	6	2	0	3	2.23607	0	2	2	0	1	1	0	2	6	0	2	2.44949	16	12	18	24	17.5	4.33013
60	2	0	6	0	2	2.44949	4	0	0	0	1	1.73205	2	0	2	0	1	1	24	18	12	14	17	4.58258
	6 mW/mm2_unit_1						6 mW/mm2_unit_2						6 mW/mm2_unit_3						6 mW/mm2_unit_4
Bin	First_laser	Second_laser	Third_laser	Fourth_laser	Mean	SD	First_laser	Second_laser	Third_laser	Fourth_laser	Mean	SD	First_laser	Second_laser	Third_laser	Fourth_laser	Mean	SD	First_laser	Second_laser	Third_laser	Fourth_laser	Mean	SD
1	4	2	4	6	4	1.41421	2	2	0	2	1.5	0.866025	4	6	0	2	3	2.23607	8	14	12	18	13	3.60555
2	0	8	2	4	3.5	2.95804	0	4	0	0	1	1.73205	6	2	4	2	3.5	1.65831	12	12	16	12	13	1.73205
3	0	8	2	8	4.5	3.57071	2	0	0	2	1	1	0	2	4	2	2	1.41421	8	6	10	14	9.5	2.95804
4	4	10	6	10	7.5	2.59808	2	2	2	4	2.5	0.866025	0	4	2	0	1.5	1.65831	6	8	14	18	11.5	4.7697
5	2	4	0	2	2	1.41421	2	2	0	0	1	1	2	4	2	6	3.5	1.65831	10	16	6	16	12	4.24264
6	4	8	2	4	4.5	2.17945	0	0	2	0	0.5	0.866025	0	4	0	4	2	2	8	12	10	18	12	3.74166
7	4	4	4	4	4	0	2	0	0	0	0.5	0.866025	0	6	4	4	3.5	2.17945	12	16	8	16	13	3.31662
8	2	2	4	4	3	1	0	0	0	0	0	0	4	2	0	2	2	1.41421	12	14	18	18	15.5	2.59808
9	4	4	2	2	3	1	0	2	0	0	0.5	0.866025	4	0	2	4	2.5	1.65831	10	8	14	16	12	3.16228
10	10	6	4	6	6.5	2.17945	0	0	0	0	0	0	0	2	14	2	4.5	5.54527	10	14	14	16	13.5	2.17945
11	6	2	4	4	4	1.41421	0	2	0	0	0.5	0.866025	4	10	0	0	3.5	4.09268	8	10	16	24	14.5	6.22495
12	6	6	4	2	4.5	1.65831	4	4	0	0	2	2	2	2	4	4	3	1	10	18	10	22	15	5.19615
13	6	2	4	2	3.5	1.65831	6	0	2	2	2.5	2.17945	0	2	6	6	3.5	2.59808	10	12	8	16	11.5	2.95804
14	6	2	2	2	3	1.73205	2	0	2	2	1.5	0.866025	4	0	2	6	3	2.23607	12	14	14	14	13.5	0.866025
15	2	4	4	6	4	1.41421	2	4	0	0	1.5	1.65831	2	6	4	6	4.5	1.65831	14	14	12	16	14	1.41421
16	0	2	4	6	3	2.23607	4	2	0	2	2	1.41421	4	4	0	4	3	1.73205	6	16	12	16	12.5	4.09268
17	2	4	2	4	3	1	2	0	2	2	1.5	0.866025	0	2	6	0	2	2.44949	12	10	14	18	13.5	2.95804
18	4	2	6	6	4.5	1.65831	2	0	2	0	1	1	0	2	0	2	1	1	16	10	16	10	13	3
19	4	4	4	8	5	1.73205	0	0	0	2	0.5	0.866025	2	10	6	6	6	2.82843	14	12	6	14	11.5	3.27872
20	2	4	4	4	3.5	0.866025	0	0	0	0	0	0	4	0	4	4	3	1.73205	10	16	14	18	14.5	2.95804
21	0	0	0	0	0	0	0	0	0	0	0	0	0	4	0	2	1.5	1.65831	0	2	2	4	2	1.41421
22	0	0	0	0	0	0	0	0	0	0	0	0	4	0	2	0	1.5	1.65831	2	0	0	4	1.5	1.65831
23	0	2	0	0	0.5	0.866025	0	0	0	0	0	0	2	0	0	0	0.5	0.866025	0	4	0	6	2.5	2.59808
24	2	0	0	2	1	1	0	0	0	0	0	0	0	0	0	4	1	1.73205	2	4	0	10	4	3.74166
25	0	0	0	0	0	0	0	0	0	0	0	0	0	2	0	0	0.5	0.866025	2	10	0	0	3	4.12311
26	0	0	0	0	0	0	0	0	0	0	0	0	2	2	0	0	1	1	6	4	0	2	3	2.23607
27	0	0	2	2	1	1	0	0	0	0	0	0	0	0	0	0	0	0	6	6	2	6	5	1.73205
28	0	0	0	0	0	0	0	0	0	0	0	0	0	0	0	0	0	0	2	2	6	4	3.5	1.65831
29	0	0	0	0	0	0	0	0	0	0	0	0	0	2	0	0	0.5	0.866025	2	4	0	4	2.5	1.65831
30	0	0	0	2	0.5	0.866025	0	0	0	0	0	0	4	0	0	0	1	1.73205	2	2	4	6	3.5	1.65831
31	0	0	2	0	0.5	0.866025	0	2	0	0	0.5	0.866025	0	4	0	2	1.5	1.65831	8	8	4	6	6.5	1.65831
32	0	0	2	0	0.5	0.866025	0	0	0	0	0	0	0	0	0	2	0.5	0.866025	2	2	4	10	4.5	3.27872
33	0	0	0	0	0	0	0	0	0	0	0	0	2	0	0	0	0.5	0.866025	4	0	8	2	3.5	2.95804
34	0	0	0	0	0	0	0	0	0	0	0	0	0	0	2	0	0.5	0.866025	0	6	8	4	4.5	2.95804
35	2	0	0	0	0.5	0.866025	0	0	0	0	0	0	0	0	0	0	0	0	6	8	2	8	6	2.44949
36	0	0	0	0	0	0	0	0	0	0	0	0	0	0	2	0	0.5	0.866025	4	2	4	2	3	1
37	0	2	0	0	0.5	0.866025	0	2	0	0	0.5	0.866025	0	0	0	0	0	0	4	8	4	8	6	2
38	0	0	2	0	0.5	0.866025	0	0	0	0	0	0	0	0	0	0	0	0	4	8	8	6	6.5	1.65831
39	0	2	0	0	0.5	0.866025	0	0	0	0	0	0	0	0	0	0	0	0	8	10	10	4	8	2.44949
40	0	2	0	0	0.5	0.866025	0	0	0	0	0	0	0	0	0	0	0	0	6	16	6	2	7.5	5.17204
41	2	2	4	2	2.5	0.866025	2	0	0	2	1	1	4	2	4	2	3	1	8	20	22	24	18.5	6.22495
42	6	4	2	6	4.5	1.65831	4	4	0	0	2	2	0	2	0	6	2	2.44949	8	18	16	12	13.5	3.84057
43	4	0	2	4	2.5	1.65831	2	0	2	2	1.5	0.866025	10	4	4	2	5	3	16	18	12	18	16	2.44949
44	2	4	2	2	2.5	0.866025	0	0	0	2	0.5	0.866025	8	14	8	4	8.5	3.57071	16	12	20	16	16	2.82843
45	8	4	2	6	5	2.23607	2	0	0	0	0.5	0.866025	4	2	4	8	4.5	2.17945	16	6	18	20	15	5.38516
46	4	4	6	2	4	1.41421	0	0	2	2	1	1	2	8	6	8	6	2.44949	10	20	20	18	17	4.12311
47	2	4	2	2	2.5	0.866025	2	0	0	0	0.5	0.866025	6	6	0	4	4	2.44949	16	14	16	14	15	1
48	4	0	6	0	2.5	2.59808	2	2	0	2	1.5	0.866025	8	10	4	0	5.5	3.84057	14	6	16	18	13.5	4.55522
49	2	2	10	4	4.5	3.27872	2	0	0	0	0.5	0.866025	4	8	2	2	4	2.44949	12	12	14	18	14	2.44949
50	8	10	2	8	7	3	0	4	4	0	2	2	2	2	4	6	3.5	1.65831	12	12	14	20	14.5	3.27872
51	4	2	4	6	4	1.41421	2	6	0	0	2	2.44949	0	4	4	2	2.5	1.65831	4	10	12	16	10.5	4.33013
52	2	6	4	2	3.5	1.65831	0	0	0	0	0	0	4	6	2	0	3	2.23607	16	18	22	16	18	2.44949
53	6	2	6	2	4	2	2	0	4	0	1.5	1.65831	2	8	4	0	3.5	2.95804	10	14	16	14	13.5	2.17945
54	2	4	4	4	3.5	0.866025	0	0	0	2	0.5	0.866025	12	12	8	2	8.5	4.09268	14	6	12	16	12	3.74166
55	4	6	6	4	5	1	0	0	0	0	0	0	4	4	2	2	3	1	10	10	12	12	11	1
56	0	6	2	8	4	3.16228	0	0	0	0	0	0	4	4	4	4	4	0	12	6	16	16	12.5	4.09268
57	4	6	0	6	4	2.44949	2	0	2	0	1	1	12	4	2	2	5	4.12311	10	10	18	12	12.5	3.27872
58	8	0	2	10	5	4.12311	2	0	0	0	0.5	0.866025	0	0	6	4	2.5	2.59808	12	12	20	20	16	4
59	2	0	4	2	2	1.41421	0	0	0	2	0.5	0.866025	4	0	6	0	2.5	2.59808	16	10	14	12	13	2.23607
60	4	4	4	6	4.5	0.866025	2	2	4	0	2	1.41421	0	2	2	0	1	1	16	8	16	22	15.5	4.97494
	10 mW/mm2_unit_1												10 mW/mm2_unit_2												10 mW/mm2_unit_3												10 mW/mm2_unit_4
Bin	First_laser	Second_laser	Third_laser	Fourth_laser	Fifth_laser	Sixth_laser	Seventh_laser	Eighth_laser	Ninth_laser	Tenth_laser	Mean	SD	First_laser	Second_laser	Third_laser	Fourth_laser	Fifth_laser	Sixth_laser	Seventh_laser	Eighth_laser	Ninth_laser	Tenth_laser	Mean	SD	First_laser	Second_laser	Third_laser	Fourth_laser	Fifth_laser	Sixth_laser	Seventh_laser	Eighth_laser	Ninth_laser	Tenth_laser	Mean	SD	First_laser	Second_laser	Third_laser	Fourth_laser	Fifth_laser	Sixth_laser	Seventh_laser	Eighth_laser	Ninth_laser	Tenth_laser	Mean	SD
1	12	2	4	8	8	8	4	2	8	2	5.8	3.28024	4	0	0	0	2	2	0	0	2	2	1.2	1.32665	4	10	4	4	2	4	6	2	6	4	4.6	2.2	16	12	20	18	16	18	18	18	14	14	16.4	2.33238
2	6	14	2	2	12	6	8	0	8	2	6	4.38178	4	0	0	0	4	0	0	2	0	2	1.2	1.6	2	4	2	6	4	6	4	0	0	4	3.2	2.03961	16	18	18	24	18	20	12	22	14	24	18.6	3.8
3	4	0	4	8	2	6	6	0	6	0	3.6	2.8	0	0	0	0	0	2	0	0	0	0	0.2	0.6	4	6	0	4	4	6	6	2	0	4	3.6	2.15407	12	26	18	18	18	14	16	18	16	16	17.2	3.48712
4	2	6	4	4	4	4	4	8	4	4	4.4	1.49666	2	0	0	2	0	2	2	0	2	0	1	1	2	4	4	2	6	2	6	0	6	0	3.2	2.22711	18	20	16	14	20	14	18	22	20	18	18	2.52982
5	6	6	4	0	4	4	6	4	2	6	4.2	1.8868	0	0	0	2	0	6	0	0	0	0	0.8	1.83303	2	6	0	8	6	4	6	6	2	2	4.2	2.44131	26	26	12	16	14	20	14	24	14	20	18.6	5.0636
6	6	4	4	4	4	0	10	6	6	6	5	2.40832	4	0	0	0	0	2	2	2	0	4	1.4	1.56205	0	0	2	8	6	2	4	4	4	2	3.2	2.4	22	22	16	12	20	14	16	16	18	24	18	3.68782
7	2	2	4	4	2	4	8	6	4	0	3.6	2.15407	2	2	0	0	4	2	2	0	2	0	1.4	1.28062	4	6	4	4	2	2	8	2	8	2	4.2	2.27156	18	26	16	14	16	14	16	18	16	12	16.6	3.58329
8	4	4	0	4	2	4	4	4	10	4	4	2.36643	0	2	2	0	4	2	0	0	2	2	1.4	1.28062	2	6	2	2	0	4	6	6	2	0	3	2.23607	14	22	18	16	16	14	16	18	16	16	16.6	2.2
9	2	4	10	6	4	2	0	2	0	4	3.4	2.83549	0	2	2	2	2	0	0	2	2	0	1.2	0.979796	0	6	6	4	6	8	4	4	4	6	4.8	2.03961	12	20	14	20	14	16	16	12	20	16	16	2.96648
10	2	2	2	4	2	2	8	4	6	6	3.8	2.08806	0	2	0	2	4	0	0	2	0	0	1	1.34164	2	2	8	4	2	6	4	10	6	2	4.6	2.69072	16	20	24	20	16	20	18	20	18	16	18.8	2.4
11	4	4	2	2	2	12	8	4	0	4	4.2	3.28024	4	0	2	2	0	4	0	2	0	0	1.4	1.56205	8	8	4	6	6	2	4	2	4	4	4.8	2.03961	14	18	14	8	20	18	14	18	20	10	15.4	3.90384
12	0	4	0	4	0	6	2	0	4	6	2.6	2.37487	2	2	0	0	2	2	4	2	0	2	1.6	1.2	0	6	8	2	4	0	8	0	2	2	3.2	2.99333	16	16	16	18	20	20	18	16	22	14	17.6	2.33238
13	2	4	6	4	4	4	4	0	2	4	3.4	1.56205	4	4	2	0	2	0	2	0	0	0	1.4	1.56205	0	4	2	2	4	2	0	0	2	2	1.8	1.4	18	16	18	16	14	22	14	22	22	16	17.8	3.02655
14	6	6	10	6	6	10	0	4	0	6	5.4	3.2311	0	2	0	2	0	0	0	2	0	4	1	1.34164	4	4	2	4	8	4	6	10	0	4	4.6	2.69072	10	18	20	12	18	14	10	16	18	18	15.4	3.46987
15	4	10	6	6	6	4	2	4	4	2	4.8	2.22711	0	0	0	4	2	0	0	0	2	0	0.8	1.32665	4	2	4	6	6	0	6	2	2	0	3.2	2.22711	16	16	18	18	14	20	10	12	16	12	15.2	2.99333
16	6	4	0	4	0	2	4	6	4	4	3.4	2.00998	0	2	0	0	0	4	0	0	0	0	0.6	1.28062	4	2	2	4	2	4	2	6	4	10	4	2.36643	18	18	18	12	16	18	8	14	20	16	15.8	3.4
17	2	6	4	4	0	6	2	2	6	8	4	2.36643	0	2	6	0	2	0	2	0	0	0	1.2	1.83303	2	2	4	2	2	0	0	2	2	4	2	1.26491	16	20	16	14	14	20	16	16	18	14	16.4	2.15407
18	4	4	2	4	2	12	0	4	10	2	4.4	3.55528	4	0	4	0	0	0	2	0	0	0	1	1.61245	8	0	6	4	4	2	0	0	4	2	3	2.56905	16	16	18	18	20	20	12	16	14	16	16.6	2.37487
19	6	8	6	8	4	8	0	4	8	4	5.6	2.498	0	0	2	2	2	0	2	2	0	4	1.4	1.28062	2	6	4	0	2	4	12	4	2	0	3.6	3.32265	14	16	18	20	18	20	16	14	18	20	17.4	2.2
20	4	2	2	8	10	4	2	0	2	8	4.2	3.15595	0	0	2	0	0	0	0	2	0	0	0.4	0.8	0	2	4	4	0	6	4	0	2	6	2.8	2.22711	16	16	16	14	20	16	16	16	20	16	16.6	1.8
21	0	0	0	0	0	0	2	4	0	2	0.8	1.32665	0	0	2	0	0	0	0	0	0	0	0.2	0.6	4	0	0	2	0	0	0	4	2	2	1.4	1.56205	0	2	0	2	2	6	6	6	8	10	4.2	3.28024
22	0	0	0	0	0	0	0	0	0	0	0	0	0	0	0	0	0	0	0	0	0	0	0	0	0	0	4	0	0	0	2	0	0	0	0.6	1.28062	0	0	0	0	0	0	0	0	0	0	0	0
23	0	0	0	0	0	0	0	0	0	0	0	0	0	0	0	0	0	0	0	0	0	0	0	0	0	2	0	2	0	0	0	0	0	0	0.4	0.8	0	0	0	0	0	0	0	0	0	0	0	0
24	0	0	0	0	0	0	0	2	0	0	0.2	0.6	0	0	0	0	0	0	0	0	0	0	0	0	0	0	0	0	4	2	0	4	0	0	1	1.61245	0	0	0	0	2	4	0	0	0	0	0.6	1.28062
25	0	0	0	0	0	0	0	0	0	0	0	0	0	0	0	0	0	0	0	0	0	0	0	0	0	0	0	0	0	2	0	0	2	0	0.4	0.8	0	0	0	0	0	0	0	0	4	0	0.4	1.2
26	0	0	0	0	0	0	0	0	0	0	0	0	0	0	0	2	0	0	0	0	0	0	0.2	0.6	4	0	0	0	0	0	0	0	0	0	0.4	1.2	0	0	0	0	0	0	0	0	0	0	0	0
27	0	0	0	0	0	0	0	0	0	0	0	0	0	0	0	0	0	0	0	0	0	0	0	0	0	0	0	0	0	0	0	0	0	0	0	0	0	0	0	0	0	2	0	0	8	0	1	2.40832
28	0	0	0	0	2	0	0	0	0	0	0.2	0.6	0	0	0	0	0	0	0	0	0	0	0	0	0	0	0	0	0	0	0	0	0	0	0	0	0	0	0	0	2	2	0	8	0	0	1.2	2.4
29	0	0	0	0	0	0	0	0	0	0	0	0	0	0	0	0	0	0	0	0	0	0	0	0	0	0	0	0	0	0	0	0	0	0	0	0	0	0	0	0	0	0	0	4	0	0	0.4	1.2
30	0	0	0	0	0	0	0	0	0	0	0	0	0	0	0	0	0	0	0	0	0	0	0	0	0	0	0	0	0	2	0	0	0	0	0.2	0.6	0	2	0	0	0	4	0	14	8	0	2.8	4.48999
31	0	0	0	0	0	0	0	2	0	0	0.2	0.6	0	0	0	0	0	0	0	0	0	0	0	0	0	0	0	0	0	0	0	0	0	0	0	0	0	0	0	0	0	0	0	16	4	0	2	4.81664
32	0	0	0	0	0	0	0	0	0	0	0	0	0	0	0	0	0	0	0	0	0	0	0	0	0	0	0	0	0	2	0	0	0	0	0.2	0.6	0	0	0	0	0	0	0	4	2	2	0.8	1.32665
33	0	0	0	0	0	0	2	0	0	0	0.2	0.6	0	0	0	0	0	0	0	0	0	0	0	0	0	2	0	0	0	0	0	0	2	2	0.6	0.916515	0	2	0	0	0	0	2	8	10	8	3	3.82099
34	0	0	0	0	0	0	0	0	0	0	0	0	0	0	0	0	0	0	0	0	0	0	0	0	0	0	0	0	0	0	0	0	0	0	0	0	0	0	2	2	0	0	2	0	12	0	1.8	3.51568
35	0	0	0	0	0	0	0	2	0	0	0.2	0.6	0	0	0	0	0	0	0	0	0	0	0	0	0	0	0	0	0	0	0	0	0	0	0	0	0	0	0	0	0	0	0	4	12	8	2.4	4.07922
36	0	0	0	0	0	0	0	0	0	0	0	0	0	0	0	0	0	0	0	0	0	0	0	0	0	0	0	2	2	0	0	0	0	0	0.4	0.8	2	0	0	0	6	2	4	8	2	0	2.4	2.6533
37	0	0	0	0	0	0	0	0	0	0	0	0	0	0	0	0	0	0	0	0	0	0	0	0	0	2	4	0	0	0	0	0	0	0	0.6	1.28062	0	2	2	0	0	0	0	16	6	0	2.6	4.82079
38	0	0	0	0	0	0	0	0	0	0	0	0	0	0	0	0	0	0	0	0	0	0	0	0	2	0	2	0	0	0	0	0	0	0	0.4	0.8	2	2	0	2	0	2	0	28	4	0	4	8.09938
39	0	0	0	0	0	0	0	0	0	0	0	0	0	0	0	0	0	0	0	0	2	0	0.2	0.6	2	2	0	0	2	0	0	0	0	0	0.6	0.916515	0	2	0	0	4	0	2	12	4	2	2.6	3.46987
40	0	0	0	0	0	0	0	0	0	0	0	0	0	0	0	0	0	0	0	0	0	0	0	0	0	0	0	4	0	0	0	0	0	0	0.4	1.2	0	8	0	4	0	2	0	16	4	2	3.6	4.8
41	4	0	2	2	6	2	2	2	2	4	2.6	1.56205	2	0	0	0	0	0	0	0	2	0	0.4	0.8	4	6	4	6	6	2	2	2	2	0	3.4	2.00998	22	32	22	24	24	18	26	32	28	16	24.4	5.04381
42	4	2	4	4	6	4	4	2	2	2	3.4	1.28062	2	0	2	0	2	2	0	2	0	0	1	1	0	2	2	2	4	0	0	4	4	0	1.8	1.66132	24	22	28	28	24	22	32	34	26	28	26.8	3.81576
43	6	4	8	4	4	4	0	0	0	0	3	2.72029	4	0	2	0	6	0	4	0	0	0	1.6	2.15407	6	6	2	0	2	0	4	0	4	2	2.6	2.2	14	22	18	24	28	22	28	32	22	22	23.2	4.91528
44	2	6	6	2	2	6	6	2	2	2	3.6	1.95959	2	0	0	0	0	0	0	0	0	0	0.2	0.6	2	2	2	0	2	0	0	4	2	2	1.6	1.2	18	20	20	20	18	18	26	22	24	18	20.4	2.6533
45	8	4	4	4	2	2	8	2	4	4	4.2	2.08806	2	6	0	0	0	0	0	0	0	2	1	1.84391	2	0	8	4	0	4	2	8	0	2	3	2.86356	20	20	18	22	20	22	18	28	22	20	21	2.72029
46	8	2	2	2	2	0	6	4	0	4	3	2.40832	0	0	0	0	6	2	2	0	0	2	1.2	1.83303	2	8	4	0	2	6	0	4	2	0	2.8	2.56125	18	16	16	18	22	18	18	14	18	20	17.8	2.08806
47	2	4	8	2	4	2	0	4	2	0	2.8	2.22711	0	0	0	2	2	0	0	0	2	2	0.8	0.979796	6	8	2	0	2	6	6	0	8	4	4.2	2.89137	24	20	16	16	20	16	24	22	24	18	20	3.2249
48	4	6	0	0	8	6	2	4	8	0	3.8	3.02655	0	0	0	0	2	2	2	0	0	0	0.6	0.916515	4	0	4	2	4	4	4	2	2	4	3	1.34164	12	14	22	20	18	14	16	12	18	22	16.8	3.6
49	0	4	6	2	4	6	0	4	2	6	3.4	2.2	0	2	2	0	2	0	0	0	0	0	0.6	0.916515	4	2	4	0	6	2	4	2	6	0	3	2.04939	14	14	14	18	24	16	20	16	22	22	18	3.57771
50	6	4	10	8	4	6	2	4	4	6	5.4	2.2	0	4	4	4	4	2	2	0	0	2	2.2	1.66132	4	8	2	0	2	2	4	4	2	8	3.6	2.498	12	18	18	18	22	16	28	22	16	22	19.2	4.21426
51	10	4	8	0	4	4	2	6	0	6	4.4	3.07246	2	0	2	2	0	0	2	0	2	0	1	1	4	2	0	2	0	0	6	4	2	4	2.4	1.95959	18	18	16	16	18	16	16	14	18	22	17.2	2.03961
52	6	2	2	8	0	0	0	4	0	12	3.4	3.90384	0	0	2	2	4	4	0	2	2	2	1.8	1.4	0	4	2	0	4	0	6	4	0	0	2	2.19089	16	16	18	18	20	16	22	14	22	18	18	2.52982
53	6	6	10	6	2	2	4	4	2	8	5	2.56905	0	2	0	0	0	2	2	2	0	0	0.8	0.979796	6	0	4	0	0	2	2	6	0	4	2.4	2.33238	16	20	20	18	20	14	18	12	16	22	17.6	2.93939
54	6	6	4	6	8	2	4	0	2	6	4.4	2.33238	0	0	0	2	0	2	4	2	0	2	1.2	1.32665	2	2	0	2	6	0	2	0	6	2	2.2	2.08806	18	12	16	12	18	16	14	18	16	18	15.8	2.27156
55	4	4	2	2	4	6	6	4	6	0	3.8	1.8868	0	0	0	2	0	2	4	0	2	2	1.2	1.32665	4	2	2	4	8	4	6	2	6	4	4.2	1.8868	12	20	18	18	18	14	16	16	14	24	17	3.25576
56	6	6	2	2	8	4	4	10	2	6	5	2.56905	4	0	0	4	0	2	4	0	0	2	1.6	1.74356	4	4	2	0	6	2	6	2	2	0	2.8	2.03961	18	18	12	24	20	18	18	16	24	14	18.2	3.62767
57	8	12	8	6	2	2	2	6	4	6	5.6	3.07246	0	0	2	0	2	0	0	0	0	2	0.6	0.916515	4	6	6	10	8	4	2	4	0	0	4.4	3.07246	20	20	16	14	16	14	18	14	24	18	17.4	3.10483
58	2	8	0	8	8	0	2	6	2	2	3.8	3.15595	0	6	0	0	0	0	0	0	0	0	0.6	1.8	8	4	4	2	8	4	2	4	0	4	4	2.36643	14	14	18	20	16	14	16	12	18	26	16.8	3.81576
59	4	16	6	6	0	6	4	4	2	4	5.2	4.01995	0	0	2	2	0	0	4	0	4	0	1.2	1.6	2	2	4	6	4	2	10	4	6	4	4.4	2.33238	20	14	14	16	16	14	16	12	18	16	15.6	2.15407
60	4	6	6	4	2	2	2	6	2	4	3.8	1.66132	0	6	0	0	0	0	0	2	0	0	0.8	1.83303	8	6	4	0	4	6	4	4	6	12	5.4	2.97321	28	16	20	14	14	16	18	16	18	18	17.8	3.84187
	20 mW/mm2_unit_1						20 mW/mm2_unit_2						20 mW/mm2_unit_3						20 mW/mm2_unit_4
Bin	First_laser	Second_laser	Third_laser	Fourth_laser	Mean	SD	First_laser	Second_laser	Third_laser	Fourth_laser	Mean	SD	First_laser	Second_laser	Third_laser	Fourth_laser	Mean	SD	First_laser	Second_laser	Third_laser	Fourth_laser	Mean	SD
1	4	4	6	4	4.5	0.866025	0	0	0	4	1	1.73205	0	2	0	4	1.5	1.65831	20	18	18	18	18.5	0.866025
2	0	4	4	4	3	1.73205	2	2	2	0	1.5	0.866025	4	6	2	4	4	1.41421	20	14	8	14	14	4.24264
3	2	4	4	2	3	1	0	2	0	0	0.5	0.866025	2	4	6	2	3.5	1.65831	12	20	18	20	17.5	3.27872
4	2	6	6	4	4.5	1.65831	0	0	2	4	1.5	1.65831	0	4	4	2	2.5	1.65831	16	20	10	14	15	3.60555
5	4	4	6	2	4	1.41421	0	4	2	0	1.5	1.65831	4	2	2	6	3.5	1.65831	14	16	14	20	16	2.44949
6	4	4	10	10	7	3	0	4	4	0	2	2	2	6	4	4	4	1.41421	16	22	10	12	15	4.58258
7	0	2	10	0	3	4.12311	0	2	0	0	0.5	0.866025	2	2	6	4	3.5	1.65831	18	12	16	20	16.5	2.95804
8	6	10	10	0	6.5	4.09268	0	2	0	0	0.5	0.866025	0	6	2	10	4.5	3.84057	12	10	18	20	15	4.12311
9	10	6	4	2	5.5	2.95804	0	0	0	0	0	0	6	2	8	8	6	2.44949	14	14	14	22	16	3.4641
10	0	2	4	4	2.5	1.65831	0	2	2	4	2	1.41421	0	6	2	2	2.5	2.17945	16	14	14	20	16	2.44949
11	0	4	8	6	4.5	2.95804	0	2	2	0	1	1	2	4	2	2	2.5	0.866025	18	18	12	18	16.5	2.59808
12	4	6	6	2	4.5	1.65831	0	2	4	2	2	1.41421	6	4	6	0	4	2.44949	16	12	22	14	16	3.74166
13	0	6	0	2	2	2.44949	0	2	2	0	1	1	2	4	6	4	4	1.41421	18	16	12	22	17	3.60555
14	0	4	4	6	3.5	2.17945	0	0	2	0	0.5	0.866025	4	2	6	2	3.5	1.65831	16	18	16	16	16.5	0.866025
15	2	2	4	4	3	1	0	0	0	2	0.5	0.866025	6	4	4	6	5	1	16	14	20	18	17	2.23607
16	2	6	6	4	4.5	1.65831	4	0	0	2	1.5	1.65831	2	4	4	2	3	1	16	14	18	22	17.5	2.95804
17	4	6	8	8	6.5	1.65831	0	0	2	4	1.5	1.65831	4	0	4	2	2.5	1.65831	20	14	20	20	18.5	2.59808
18	4	6	6	0	4	2.44949	2	0	0	2	1	1	2	0	4	4	2.5	1.65831	16	16	18	22	18	2.44949
19	2	4	4	8	4.5	2.17945	0	2	4	2	2	1.41421	4	6	6	2	4.5	1.65831	12	20	22	24	19.5	4.55522
20	6	4	6	6	5.5	0.866025	0	0	0	0	0	0	4	4	4	10	5.5	2.59808	10	18	16	18	15.5	3.27872
21	0	0	2	0	0.5	0.866025	0	0	0	2	0.5	0.866025	0	0	0	0	0	0	0	0	2	4	1.5	1.65831
22	0	0	0	0	0	0	0	0	0	0	0	0	0	0	0	0	0	0	0	0	0	0	0	0
23	0	0	0	0	0	0	0	0	0	0	0	0	0	0	0	0	0	0	0	0	0	0	0	0
24	0	0	0	0	0	0	0	0	0	0	0	0	0	0	0	0	0	0	0	0	0	0	0	0
25	0	0	0	0	0	0	0	0	0	0	0	0	0	0	0	0	0	0	0	0	0	0	0	0
26	0	0	0	0	0	0	0	0	0	0	0	0	0	0	0	0	0	0	0	0	0	0	0	0
27	0	0	0	0	0	0	0	0	0	0	0	0	0	0	0	0	0	0	2	0	0	0	0.5	0.866025
28	0	0	0	0	0	0	0	0	0	0	0	0	2	2	0	2	1.5	0.866025	0	0	0	0	0	0
29	0	0	0	0	0	0	0	0	0	0	0	0	0	0	0	0	0	0	0	0	0	0	0	0
30	0	0	0	0	0	0	0	0	0	0	0	0	0	0	0	2	0.5	0.866025	0	0	0	0	0	0
31	0	0	0	0	0	0	0	0	0	0	0	0	0	0	0	0	0	0	0	0	0	0	0	0
32	0	0	0	0	0	0	0	0	0	0	0	0	0	0	0	0	0	0	0	0	0	0	0	0
33	0	0	0	0	0	0	0	0	0	0	0	0	0	0	0	0	0	0	0	0	0	0	0	0
34	0	0	0	0	0	0	0	0	0	0	0	0	0	0	0	0	0	0	0	0	0	0	0	0
35	0	0	0	0	0	0	0	0	0	0	0	0	0	0	0	0	0	0	0	0	0	0	0	0
36	0	0	0	0	0	0	0	0	0	0	0	0	0	0	0	0	0	0	0	0	0	0	0	0
37	0	0	0	0	0	0	0	0	0	0	0	0	0	0	0	0	0	0	0	0	2	0	0.5	0.866025
38	0	0	0	0	0	0	0	0	0	0	0	0	0	0	0	0	0	0	0	0	0	0	0	0
39	0	0	0	0	0	0	0	0	0	0	0	0	0	0	0	0	0	0	0	0	0	0	0	0
40	0	0	0	0	0	0	0	0	0	0	0	0	0	4	0	0	1	1.73205	0	0	2	0	0.5	0.866025
41	2	4	0	2	2	1.41421	0	0	0	0	0	0	6	2	4	2	3.5	1.65831	34	20	14	22	22.5	7.26292
42	0	4	0	2	1.5	1.65831	2	2	0	0	1	1	4	2	6	4	4	1.41421	30	20	20	16	21.5	5.17204
43	0	2	4	4	2.5	1.65831	2	0	0	0	0.5	0.866025	4	2	0	2	2	1.41421	24	18	18	18	19.5	2.59808
44	0	0	10	6	4	4.24264	0	0	2	4	1.5	1.65831	2	2	4	0	2	1.41421	20	22	12	22	19	4.12311
45	4	4	2	4	3.5	0.866025	2	4	2	0	2	1.41421	4	4	4	6	4.5	0.866025	18	14	26	22	20	4.47214
46	2	2	2	6	3	1.73205	0	2	0	2	1	1	0	2	6	6	3.5	2.59808	18	16	24	20	19.5	2.95804
47	0	4	4	0	2	2	2	2	0	0	1	1	6	6	2	8	5.5	2.17945	14	16	24	16	17.5	3.84057
48	8	4	6	2	5	2.23607	2	2	0	2	1.5	0.866025	12	4	4	2	5.5	3.84057	14	12	20	16	15.5	2.95804
49	6	6	4	4	5	1	0	0	0	0	0	0	0	4	4	6	3.5	2.17945	16	24	24	16	20	4
50	4	2	6	2	3.5	1.65831	0	0	2	2	1	1	6	4	4	2	4	1.41421	22	12	16	14	16	3.74166
51	6	0	2	8	4	3.16228	2	0	2	2	1.5	0.866025	2	4	6	2	3.5	1.65831	8	20	16	14	14.5	4.33013
52	2	10	6	4	5.5	2.95804	2	4	0	0	1.5	1.65831	2	8	6	4	5	2.23607	10	16	12	18	14	3.16228
53	6	6	4	6	5.5	0.866025	0	4	0	0	1	1.73205	4	4	2	4	3.5	0.866025	18	14	16	22	17.5	2.95804
54	4	4	8	4	5	1.73205	0	2	0	0	0.5	0.866025	4	4	8	6	5.5	1.65831	16	22	14	12	16	3.74166
55	4	0	8	4	4	2.82843	2	0	2	0	1	1	6	4	6	4	5	1	12	16	18	22	17	3.60555
56	2	2	6	2	3	1.73205	0	2	0	2	1	1	2	4	12	2	5	4.12311	16	14	14	14	14.5	0.866025
57	6	10	6	0	5.5	3.57071	0	2	4	2	2	1.41421	2	8	6	4	5	2.23607	16	18	18	20	18	1.41421
58	2	6	2	0	2.5	2.17945	2	2	0	0	1	1	2	2	2	4	2.5	0.866025	14	22	16	14	16.5	3.27872
59	4	6	2	6	4.5	1.65831	2	0	0	2	1	1	4	2	4	6	4	1.41421	16	22	16	20	18.5	2.59808
60	8	6	4	6	6	1.41421	4	2	2	2	2.5	0.866025	8	0	4	4	4	2.82843	18	22	16	20	19	2.23607

## Sheet: Fig 3e
M1				M2					M1（27）	M2（16）	SUM（43）
Unit_name	inhibiting_rate	p		Unit_name	inhibiting_rate	p		Inhibition	23，85%	16，100%	39，91%
'22bpa'	-2.73016	0.0354682		'bp24a'	0.823529	0.00292496		Activation	1，4%	0	1，2%
'9bpc'	-0.0714286	0.57199		'bp16a (1)'	0.860248	7.78108e-05		No Significance	3，11%	0	3，7%
'30bpa'	0.129129	0.437041		'bp18b'	0.908257	0.000140598
'29bpa'	0.300089	0.00329488		'bp25a'	0.909274	2.1006e-05
'21bpa'	0.466102	0.111169		'bp20a'	0.910714	4.44934e-06
'28bpa'	0.683755	0.000832794		'bp18a (1)'	0.934211	9.23688e-07
'25bpa'	0.684375	1.58259e-08		'bp11a'	0.971591	5.08142e-08
'26bpa'	0.829601	2.76831e-08		'bp21a'	0.976415	3.40612e-07
'27bpa'	0.878269	7.95993e-09		'bp18a'	0.977064	1.56878e-09
'9bpb'	0.903846	8.90867e-08		'bp16a'	0.984009	7.68253e-09
'12bpa (1)'	0.926471	0.000214234		'bp17a'	0.986911	1.46256e-07
'9bpa'	0.927536	1.39234e-05		'bp17b'	0.991228	2.32303e-05
'29bpa (1)'	0.935897	8.60506e-05		'bp10a'	1	9.83786e-06
'11bpb'	0.941176	2.86581e-06		'bp17c'	1	1.76687e-05
'21bpb'	0.944219	1.63849e-07		'bp23a'	1	1.04605e-05
'11bpa (1)'	0.95614	5.59591e-05		'bp23a (1)'	1	8.69009e-06
'23bpa'	0.982379	8.21586e-10
'22bpb'	0.989618	4.18251e-10
'11bpb (1)'	0.991045	1.38728e-12
'11bpa'	0.992063	1.61816e-07
'21bpa (1)'	0.994867	6.50903e-10
'12bpa'	1	1.1861e-08
'12bpb'	1	0.00585991
'19bpa'	1	3.44714e-06
'22bpa (1)'	1	6.49026e-05
'23bpa (1)'	1	9.52253e-06
'26bpb'	1	3.33459e-08

## Sheet: Fig 3f
M1				M2					M1（23）	M2（10）	SUM
Unit_name	inhibiting_rate	p		Unit_name	inhibiting_rate	p		Inhibition	2，9%	6，60%	8，24%
'bp11a'	-4.96838	0.00511249		'bp13b'	0.522293	0.360988		Activation	7，30%	0	7，21%
'bp10c'	-1.45006	0.00788958		'bp13c'	0.597506	0.234819		No Significance	14，47%	4，40%	18，55%
'bp14a'	-1.04545	0.0369033		'bp13a'	0.878049	0.00779656
'bp20a'	-0.995074	0.207316		'bp12a'	0.966887	9.17801e-09
'bp23b'	-0.763852	0.0104598		'bp21a'	0.975093	2.38075e-11
'bp23a'	-0.758294	0.0836924		'bp14a'	0.981061	1.99895e-07
'bp11b'	-0.72619	0.276139		'bp6a'	0.995059	2.16056e-05
'bp15a'	-0.705298	0.0548881		'bp18a'	1	1.43765e-08
'bp13b'	-0.701264	0.00246992		'bp18b'	1	0.0735071
'bp12a'	-0.480213	0.000888266		'bp28a'	#DIV/0!	#DIV/0!
'bp10b'	-0.47076	0.220166
'bp21a'	-0.468463	0.205877
'bp10a'	-0.422194	0.310167
'bp25a'	-0.333333	0.390772
'bp18a'	-0.232877	0.605707
'bp19a'	0.0548282	0.87964
'bp13a'	0.0754717	0.45894
'bp6b'	0.237805	0.362684
'bp21b'	0.240048	0.0761296
'bp26a'	0.428934	0.142161
'bp6a'	0.5	0.0227573
'bp17a'	0.571429	0.0699952
'bp27a'	0.655172	0.0369931

## Sheet: Fig 4b
9W							13W
Unit_name	inhibiting_rate	p					Unit_name	inhibiting_rate	p
'10bpa'	0.622845	0.200666		Inhibition	21，84%		'bp10a'	-0.211048	0.254466		Inhibition	26，87%
'29bpa'	0.68107	0.000694379		activation	0		'bp17a'	0.178571	0.283258		activation	0
'29bpb'	0.777462	6.02591e-05		No Significance	4，16%		'bp11b'	0.305556	0.021775		No Significance	4，13%
'9bpa (1)'	0.914698	1.93586e-09					'bp10a (1)'	0.53252	0.0294169
'8bpa (1)'	0.918773	1.16972e-06					'bp17a (1)'	0.603659	0.0453585
'2bpa'	0.919355	0.0202347					'bp15a'	0.675926	0.00213091
'21bpa'	0.934211	0.00040998					'bp29a'	0.747059	8.0909e-05
'25bpa (1)'	0.946237	1.38275e-05					'bp12a'	0.961977	5.01309e-07
'25bpa'	0.973545	1.03516e-05					'bp25a'	0.965596	1.40333e-06
'9bpa'	0.977876	0.000789895					'bp11a'	0.968553	4.09966e-06
'23bpa (1)'	0.984202	8.12446e-10					'bp10c'	0.969512	2.5867e-05
'9bpb'	0.986339	1.31727e-05					'bp22a'	0.971591	1.79069e-05
'8bpa'	0.986631	1.97524e-06					'bp10b'	0.973958	0.0163728
'22bpa'	0.988839	1.5647e-07					'bp23a'	0.979564	9.80427e-08
'11bpa (1)'	0.989451	2.94401e-08					'bp21a (1)'	0.987624	4.16471e-07
'12bpa (1)'	0.991582	6.66305e-06					'bp11c'	0.98913	3.79836e-07
'23bpc'	0.99399	7.70758e-07					'bp21b'	0.990272	0.00059331
'23bpb'	0.997575	3.90123e-07					'bp9a'	0.997174	1.66001e-08
'11bpb'	1	0.076075					'bp11a (1)'	1	9.84555e-08
'12bpa'	1	0.0293995					'bp11d'	1	0.00456755
'22bpa (1)'	1	7.37907e-07					'bp12a (1)'	1	1.69846e-06
'22bpb'	1	6.97415e-08					'bp22a (1)'	1	0.00151041
'23bpa'	1	1.30655e-06					'bp22b'	1	2.09994e-08
'11bpa'	#DIV/0!	#DIV/0!					'bp23a (1)'	1	0.00427695
'12bpb'	#DIV/0!	0.391002					'bp23b'	1	3.30467e-05
							'bp23c'	1	0.0811262
							'bp25b'	1	3.35426e-05
							'bp8a'	1	5.85386e-09
							'bp8a (1)'	1	0.0936971
							'bp9a (1)'	1	4.60345e-07

## Sheet: Isolation distance and L-ratio
2W				9W				13W
	LR	ID			LR	ID			LR	ID
11bp	0.0481573	69.4813		10bp	0.119422	21.8938		bp10	0.0444594	17.9481
11bp	0.0591502	112.403		11bp	0.166421	64.2827		bp10	0.0413772	16.0203
12bp	0.0397247	223.484		12bp	0.105141	50.0166		bp10	0.0597571	21.5377
19bp	0.172816	12.2226		12bp	0.342672	30.1065		bp11	1.75517	30.07
21bp	0.0455749	35.921		21bp	0.160443	20.8418		bp12	0.0370798	18.6812
21bp	0.0176923	37.1255		22bp	0.13768	22.8071		bp15	0.0777345	16.3908
22bp	0.0210833	42.0659		23bp	0.0666541	21.808		bp17	0.137877	21.1451
22bp	0.0308255	24.4815		23bp	0.0258495	17.3553		bp21	0.0464244	18.597
23bp	0.0887444	14.9823		23bp	0.00834946	51.4107		bp22	0.0911127	35.1343
25bp	0.0089682			25bp	0.0257862			bpb22	0.0128151	25.4981
26bp	0.132039			29bp	0.0113076	27.9071		bp23	0.410383	15.3216
26bp	0.0189694	95.7218		29bp	0.0237462	19.3929		bp23	0.174499	29.9435
27bp	0.0127519			2bp	0.00837919			bp23	0.0563507	30.6406
28bp	0.012656			8bp	0.0128313	65.9803		bp25	0.0178969
29bp	0.0129165			9bp	0.0328919	33.5493		bp29	0.0117578
30bp	0.160479	22.5811		9bp	0.044203	80.9288		bp8	0.0641039	25.0688
9bp	0.181021	35.0104		11bp	0.00624456	59.2875		bp9	0.0331091
9bp	0.184567	22.7046		11bp	0.00795689			bp10	0.0160659
9bp	0.141561	31.9536		12bp	0.613862	19.8703		bp11	0.740999	23.0495
11bp	0.000273963			22bp	0.0381642	20.1564		bp11	2.03931	23.5115
11bp	0.187831	73.0192		22bp	0.181576	81.621		bp11	0.552283	43.671
12bp	0.0022441	35.0722		23bp	0.179042	34.4585		bp11	1.2995e-05	73.6282
12bp	0.0456842	199.234		25bp	0.153474	15.7007		bp12	0.00934519
21bp	0.000291179			8bp	0.0650926	23.2451		bp17	0.138968	18.7872
22bp	0.00323207	44.7185		9bp	0.0308125	19.6137		bp21	0.00734927
23bp	0.0146853	71.9077						bp22	0.0358623	32.6113
29bp	0.0358407	129.92						bp23	0.0226978	51.7891
								bp25	0.0116604	30.0789
								bp8	0.000115629
								bp9	0.0184996	38.7069

## Sheet: Fig 4f
3 Week					11 Week
Bin (1ms)	Neuron_1	Neuron_2	Neuron_3		Bin (1ms)	Neuron_1	Neuron_2	Neuron_3
1	1	0	0		1	0	0	0
2	0	0	0		2	0	0	0
3	0	0	0		3	0	0	0
4	0	0	0		4	0	1	0
5	1	3	2		5	0	8	2
6	7	21	0		6	7	47	20
7	1	2	17		7	1	5	4
8	0	2	46		8	5	1	6
9	2	1	16		9	0	0	1
10	8	2	4		10	2	0	0
11	14	2	3		11	1	0	1
12	1	0	0		12	0	0	0
13	1	0	0		13	0	0	0
14	1	0	0		14	0	0	0
15	0	0	0		15	0	0	0
16	0	0	0		16	0	0	0
17	0	0	0		17	0	0	0
18	0	0	0		18	0	0	0
19	0	0	0		19	0	0	0
20	0	0	0		20	0	0	0
21	0	0	0		21	0	0	0
22	0	0	0		22	0	0	0
23	0	0	0		23	0	0	0
24	0	0	0		24	0	0	0
25	0	0	0		25	0	0	0
26	0	0	0		26	0	0	0
27	0	0	0		27	0	0	0
28	0	0	0		28	0	0	0
29	0	0	0		29	0	0	0
30	0	0	0		30	0	0	0

## Sheet: Fig S5b
Distance		25	50	75	100	125	150	175	200	225	250	275	300	325	350	375	400
DAPI	MEF	0.919666	0.875908	0.929311	0.952198	0.927676	0.967835	0.93526	0.931435	0.973532	0.942538	1.02524	0.954868	0.990025	1.00168	1.01792	1.0355
	Si	0.93823	0.998477	0.922583	1.02033	0.940519	0.955496	0.964989	0.946759	1.00669	1.00767	0.973789	0.972151	0.997663	1.03674	0.987091	1.00635
GFAP	MEF	1.08589	1.08431	1.01084	1.0047	0.972181	1.04457	1.0872	1.03015	1.05054	1.00444	0.9133	0.920814	0.944385	0.966155	1.05148	1.11717
	Si	1.27268	1.25041	1.12598	1.23683	1.24211	1.27532	1.30617	1.33204	1.19201	1.1767	1.10921	1.08402	1.01268	0.986712	0.941199	0.97539
NeuN	MEF	0.996025	0.901991	0.976317	1.00069	1.0228	0.958483	0.965774	0.950297	0.968427	1.00243	0.972109	0.97521	1.02945	1.02607	0.987592	0.981677
	Si	0.685546	0.752106	0.740645	0.830937	0.925776	1.00618	0.88817	1.01303	1.00802	1.00182	0.998238	0.964869	1.03946	0.99571	1.00496	0.995004

## Sheet: Fig S6
	NeuN	EYFP	Proportion
M1_S1	24	21	0.875
M1_S2	21	17	0.809524
M1_S3	23	21	0.913043
M1_S4	12	8	0.666667
M2_S1	21	20	0.952381
M2_S2	19	19	1
M2_S3	25	24	0.96
M2_S4	15	15	1
SUM	160	145	0.90625
SD			10.59%

## Sheet: Fig. S13
1ms	0	0	0	0	0	0	2	0	0	0	0	0	0	0	0	0	0	0	0	0
2ms	0	0	0	0	0	0	0	0	0	0	0	0	0	0	0	0	0	0	0	0
3ms	0	0	1	6	0	0	0	0	0	0	0	0	2	1	7	0	0	0	0	14
4ms	0	0	2	38	2	0	0	0	0	0	0	0	9	17	1	0	0	0	0	1
5ms	0	0	5	0	1	0	0	3	0	0	0	1	1	18	6	0	0	0	0	4
6ms	0	1	6	1	0	0	0	0	0	0	0	6	7	7	26	0	0	0	0	23
7ms	0	1	19	1	1	0	1	1	0	0	3	15	13	21	2	3	0	0	0	2
8ms	14	8	5	4	7	2	11	9	4	7	17	33	2	1	2	0	13	0	0	7
9ms	1	4	2	1	4	2	9	6	8	2	10	25	4	3	7	7	7	0	1	0
10ms	3	3	1	2	3	3	10	0	3	1	3	2	7	9	4	10	7	3	0	13
11ms	23	26	1	3	5	6	15	7	10	2	2	1	2	0	1	19	11	8	8	7
12ms	3	0	0	0	2	1	1	1	0	1	1	1	3	0	3	6	1	2	2	1
13ms	4	1	0	0	1	1	1	0	0	4	1	0	3	3	1	9	4	2	7	1
14ms	1	0	1	0	1	1	0	0	0	0	2	0	0	0	0	1	2	2	0	0
15ms	1	0	1	0	0	5	0	0	0	2	0	0	0	0	1	5	1	1	2	0
16ms	5	0	0	0	0	2	0	0	0	0	0	0	0	0	0	4	1	4	8	0
17ms	0	0	0	0	5	3	0	0	0	0	0	0	0	0	0	2	0	3	1	0
18ms	0	0	0	0	4	3	0	0	0	0	0	0	0	0	0	1	0	1	2	1
19ms	0	0	0	0	4	3	0	0	1	0	0	0	0	0	1	0	1	4	0	0
20ms	0	0	0	0	0	3	0	0	0	0	0	0	0	0	0	0	0	1	2	0
21ms	0	0	0	0	0	0	0	0	0	0	0	0	0	0	0	0	0	0	0	0
22ms	0	0	0	0	0	0	0	0	0	0	0	0	0	0	0	0	0	0	0	0
23ms	0	0	0	0	0	0	0	0	0	0	0	0	0	0	0	0	0	0	0	0
24ms	0	0	0	0	0	0	0	0	0	0	0	0	0	0	0	0	0	0	0	0
25ms	0	0	0	0	0	0	0	0	0	0	0	0	0	0	0	0	0	0	0	0
26ms	0	0	0	0	0	0	0	0	0	0	0	0	0	0	0	0	0	0	0	0
27ms	0	0	0	0	0	0	0	0	0	0	0	0	0	0	0	0	0	0	0	0
28ms	0	0	0	0	0	0	0	0	0	0	0	0	0	0	0	0	0	0	0	0
29ms	0	0	0	0	0	0	0	0	0	0	0	0	0	0	0	0	0	0	0	0
30ms	0	0	0	0	0	0	0	0	0	0	0	0	0	0	0	0	0	0	0	0
